# Supplementary material for: Striatal dysfunction during reversal learning in unmedicated schizophrenia patients
Source: Neuroimage. 2014 Apr 1;89(100):171–80. doi: 10.1016/j.neuroimage.2013.11.034 (PMC3991847; doi:10.1016/j.neuroimage.2013.11.034)
Supplement: Supplementary file 1 — Supplementary material. [file mmc1.zip]

Archive with 1 entries (1 files):
- nim10989-mmc1.docm
